# Supplementary material for: Co-existence of two plasmids harboring transferable resistance-nodulation-division pump gene cluster, tmexCD1-toprJ1, and colistin resistance gene mcr-8 in Klebsiella pneumoniae
Source: Ann Clin Microbiol Antimicrob. 2024 Jul 26;23:67. doi: 10.1186/s12941-024-00727-x (PMC11282740; doi:10.1186/s12941-024-00727-x)
Supplement: Supplementary file 2 — Supplementary Material 2. Klebsiella pneumoniae harboring mcr-8 in GenBank.xls [file 12941_2024_727_MOESM2_ESM.zip]

Archive with 1 entries (1 files):
- Additional file 2 Table S2/Klebsiella pneumoniae harbouring mcr-8 in GenBank.xls.xlsx
