# Supplementary material for: Co-existence of two plasmids harboring transferable resistance-nodulation-division pump gene cluster, tmexCD1-toprJ1, and colistin resistance gene mcr-8 in Klebsiella pneumoniae
Source: Ann Clin Microbiol Antimicrob. 2024 Jul 26;23:67. doi: 10.1186/s12941-024-00727-x (PMC11282740; doi:10.1186/s12941-024-00727-x)
Supplement: Supplementary file 2 — Supplementary Material 2. Klebsiella pneumoniae harboring mcr-8 in GenBank.xls [file 12941_2024_727_MOESM2_ESM.zip › Additional file 2 Table S2/Klebsiella pneumoniae harbouring mcr-8 in GenBank.xls.xlsx]

## Sheet: Sheet1
Strain	Host	Create date	Location	BioSample	Assembly
PN97	Chrysomya sp. (blowfly)	2018-11-26T15:11:39Z	Thailand: Phitsanulok	SAMN10358821	GCA_003830195.1
PN98	Chrysomya sp. (blowfly)	2018-11-26T15:11:46Z	Thailand: Phitsanulok	SAMN10358822	GCA_003830175.1
PN95	Chrysomya sp. (blowfly)	2018-11-26T15:12:40Z	Thailand: Phitsanulok	SAMN10358819	GCA_003830245.1
PN81	Chrysomya sp. (blowfly)	2018-11-26T15:12:44Z	Thailand: Phitsanulok	SAMN10358817	GCA_003830255.1
PN96	Chrysomya sp. (blowfly)	2018-11-26T15:12:44Z	Thailand: Phitsanulok	SAMN10358820	GCA_003830235.1
PN118	Chrysomya sp. (blowfly)	2018-11-26T15:16:22Z	Thailand: Phitsanulok	SAMN10358813	GCA_003830495.1
PN84	Chrysomya sp. (blowfly)	2018-11-26T15:16:25Z	Thailand: Phitsanulok	SAMN10358818	GCA_003830485.1
PN120	Chrysomya sp. (blowfly)	2018-11-26T15:16:43Z	Thailand: Phitsanulok	SAMN10358814	GCA_003830535.1
PN114	Chrysomya sp. (blowfly)	2018-11-26T15:16:57Z	Thailand: Phitsanulok	SAMN10358812	GCA_003830545.1
PN106	Chrysomya sp. (blowfly)	2018-11-26T15:17:34Z	Thailand: Phitsanulok	SAMN10358809	GCA_003830595.1
PN105	Chrysomya sp. (blowfly)	2018-11-26T15:17:39Z	Thailand: Phitsanulok	SAMN10358808	GCA_003830575.1
PN110	Chrysomya sp. (blowfly)	2018-11-26T15:17:39Z	Thailand: Phitsanulok	SAMN10358811	GCA_003830585.1
PN104	Chrysomya sp. (blowfly)	2018-11-26T15:17:49Z	Thailand: Phitsanulok	SAMN10358807	GCA_003830605.1
PN79	Chrysomya sp. (blowfly)	2018-11-26T15:17:55Z	Thailand: Phitsanulok	SAMN10358816	GCA_003830645.1
PN77	Chrysomya sp. (blowfly)	2018-11-26T15:18:31Z	Thailand: Phitsanulok	SAMN10358815	GCA_003830675.1
PN100	Chrysomya sp. (blowfly)	2018-11-26T15:19:01Z	Thailand: Phitsanulok	SAMN10358806	GCA_003830715.1
PN107	Chrysomya sp. (blowfly)	2018-11-26T15:19:06Z	Thailand: Phitsanulok	SAMN10358810	GCA_003830695.1
WCHKP095845	Homo sapiens	2018-09-04T18:50:40Z	China: Sichuan	SAMN06019523	GCA_001887995.2
SCKP020137	Homo sapiens	2018-01-03T19:44:58Z	China: Sichuan	SAMN07609090	GCA_002853455.1
SCKP020135	Homo sapiens	2019-03-25T13:51:50Z	China: Sichuan	SAMN07609088	GCA_002853475.2
SCKP020136	Homo sapiens	2018-01-03T19:45:42Z	China: Sichuan	SAMN07609089	GCA_002853465.1
KP16	Gallus gallus	2021-09-28T13:48:01Z	China	SAMN20456230	GCA_020169015.1
KP14	Gallus gallus	2021-09-28T13:48:11Z	China	SAMN20456228	GCA_020169035.1
KP15	Gallus gallus	2021-09-28T13:48:17Z	China	SAMN20456229	GCA_020169055.1
KP13	Gallus gallus	2021-09-28T13:48:19Z	China	SAMN20456227	GCA_020169075.1
KP10	Gallus gallus	2021-09-28T13:48:39Z	China	SAMN20456224	GCA_020169095.1
KP9	Gallus gallus	2021-09-28T13:49:01Z	China	SAMN20456223	GCA_020169155.1
KP7	Gallus gallus	2021-09-28T13:49:07Z	China	SAMN20456221	GCA_020169175.1
KP8	Gallus gallus	2021-09-28T13:49:20Z	China	SAMN20456222	GCA_020169215.1
KP2	Gallus gallus	2021-09-28T13:50:00Z	China	SAMN20456216	GCA_020169295.1
M-15-X3	Chicken	2020-03-09T19:56:50Z	China: Shandong	SAMN14134947	GCA_011077375.1
M-13-X3	Chicken	2020-03-09T19:58:03Z	China: Shandong	SAMN14134945	GCA_011077425.1
M-4-X3	Chicken feces	2020-03-09T19:59:10Z	China: Shandong	SAMN14134941	GCA_011077505.1
M-13	Chicken	2020-03-09T20:06:32Z	China: Shandong	SAMN14134908	GCA_011078055.1
M-15	Chicken	2020-03-09T20:06:33Z	China: Shandong	SAMN14134910	GCA_011078065.1
M-4	Chicken feces	2020-03-09T20:09:14Z	China: Shandong	SAMN14134899	GCA_011078265.1
	Homo sapiens	2021-12-21T12:40:11Z	Switzerland	SAMEA11577404	GCA_021861225.1
KP31166	Homo sapiens	2021-05-21T10:32:38Z	China: Beijing	SAMN19291395	GCA_021942045.1
KP32558	Homo sapiens	2021-06-02T12:01:12Z	China: Bejing	SAMN19290753	GCA_018623105.1
12PK	Sus scrofa domesticus	2021-07-22T16:26:23Z	Thailand	SAMEA7077162	GCA_021912505.1
12PP2	Sus scrofa domesticus	2021-07-22T16:26:24Z	Thailand	SAMEA7077163	GCA_021912465.1
2019036D	animal	2020-03-02T14:32:23Z	China: Sichuan province	SAMN13737869	GCA_011045775.1
X_97	chicken	2022-12-03T04:22:36Z	China: Weifang	SAMN21366090	GCA_026614535.1
X_96	chicken	2022-12-03T04:23:35Z	China: Weifang	SAMN21366089	GCA_026614635.1
46	chicken	2022-03-14T15:51:47Z	China	SAMN23139062	GCA_022559765.1
57	chicken	2022-03-14T15:52:37Z	China	SAMN23139063	GCA_022559785.1
BD_DM_782	Homo sapiens	2019-12-07T14:53:55Z	Bangladesh: Dhaka	SAMN13381623	GCA_009734105.1
BD_DM_914	Homo sapiens	2019-12-23T13:52:38Z	Bangladesh: Dhaka	SAMN13564660	GCA_009791475.1
BD_DM_697	Homo sapiens	2019-12-23T13:53:41Z	Bangladesh: Dhaka	SAMN13578407	GCA_009791495.1
70	chicken	2020-09-11T19:01:18Z	China:Shandong	SAMN15698037	GCA_014526145.1
12	chicken	2020-09-11T19:02:56Z	China:Shandong	SAMN15698032	GCA_014526275.1
22	chicken	2020-09-11T19:46:00Z	China:Shandong	SAMN15698033	GCA_014529435.1
	unknown	2022-07-26T03:36:29Z	unknown	SAMEA7565148
Kp24	cat	2022-08-03T21:20:54Z	China:Beijing	SAMN17073133	GCA_024517885.1
5589	Homo sapiens	2022-08-06T11:53:54Z	China	SAMN29856549	GCA_024579815.1
KA20	Chickens	2020-07-14T14:16:47Z	China	SAMN13544834
KA15	Chickens	2020-07-14T14:16:47Z	China	SAMN13544829
69	chicken	2020-09-11T19:01:28Z	China:Shandong	SAMN15698036	GCA_014526165.1
3	chicken	2020-09-11T19:03:11Z	China:Shandong	SAMN15698029	GCA_014526305.1
688	chicken	2020-09-11T19:01:07Z	China:Shandong	SAMN15698038	GCA_014526115.1
8	chicken	2020-09-11T19:02:12Z	China:Shandong	SAMN15698031	GCA_014526205.1
700	chicken	2020-09-11T19:01:32Z	China:Shandong	SAMN15698039	GCA_014526175.1
49	chicken	2020-09-11T19:02:32Z	China:Shandong	SAMN15698035	GCA_014526215.1
744	chicken	2020-09-11T19:01:01Z	China:Shandong	SAMN15698040	GCA_014526105.1
32	chicken	2020-09-29T03:06:28Z	China:Shandong	SAMN15698034	GCA_014526265.2
555	chicken	2019-09-22T12:51:45Z	China	SAMN12741260	GCA_008632415.1
Klebsiella pneumoniae ARLG-6756	Homo sapiens	2021-05-06T05:24:27Z	China	SAMN19016002	GCA_021961445.1
	Homo sapiens	2020-01-29T23:12:34Z	Saudi Arabia	SAMEA6447082	GCA_022204965.1
	Homo sapiens	2020-03-28T22:13:36Z	Saudi Arabia	SAMEA6531443	GCA_022187185.1
	unknown	2020-05-26T16:07:51Z	Hanoi, Vietnam	SAMEA5161582
	unknown	2020-05-26T16:07:54Z	Hanoi, Vietnam	SAMEA5161584
	Homo sapiens	2022-10-27T21:45:33Z	Armenia	SAMEA110187922	GCA_025892975.1
	Homo sapiens	2022-10-27T21:45:34Z	Armenia	SAMEA110195546	GCA_025892895.1
KH1	Homo sapiens	2022-08-23T12:52:01Z	China:Shandong	SAMN28054359	GCA_024734155.1
KH2	Homo sapiens	2022-08-23T12:52:57Z	China:Shandong	SAMN28054360	GCA_024734175.1
KKP3	Homo sapiens	2020-08-10T03:11:48Z	Kenya:Nairobi	SAMN14981255	GCA_014117765.1
MRSN488606	Homo sapiens	2022-09-06T20:56:25Z	Kenya: Nairobi	SAMN22884020	GCA_024990835.1
	unknown	2020-06-07T20:14:18Z	unknown	SAMEA6908049
	environmental	2022-10-10T04:40:01Z	Ireland	SAMEA110703500	GCA_947047335.1
D120-1	swine	2019-01-02T12:53:48Z	China: Sichuan	SAMN10622699	GCA_003990375.1
049-10618-Kpn	Homo sapiens	2019-01-08T20:52:41Z	Viet Nam:Hanoi	SAMD00112529
	Homo sapiens	2019-01-11T23:52:13Z	Cambodia: Siem Reap	SAMN07421066	GCA_022263455.1
	Homo sapiens	2019-01-18T18:00:10Z	Viet Nam	SAMEA4668433	GCA_022233385.1
	Homo sapiens	2019-01-18T18:00:11Z	Viet Nam	SAMEA4668439	GCA_022233325.1
12904	Homo sapiens	2019-05-06T16:52:19Z	Venezuela	SAMN11360905	GCA_005184305.1
KP95	Homo sapiens	2019-06-09T03:22:58Z	Algeria:Setif	SAMN11897542	GCA_006151695.1
HK31	homo	2021-05-10T11:50:47Z	Hong Kong	SAMN18898379	GCA_018314115.1
AUSMDU00016637	Homo sapiens	2021-05-28T12:23:17Z	Australia	SAMN18720423	GCA_021939275.1
	Homo sapiens	2021-07-22T22:25:30Z	Netherlands	SAMEA8946556	GCA_022098555.1
	Homo sapiens	2021-07-22T22:25:31Z	Netherlands	SAMEA8946558	GCA_022098755.1
K560	Homo sapiens	2021-07-30T03:04:55Z	China:Beijing	SAMN13563929	GCA_019401055.1
K328	Homo sapiens	2021-07-30T03:08:29Z	China:Beijing	SAMN13563901	GCA_019401625.1
	Homo sapiens	2021-08-17T16:40:56Z	Viet Nam: Hanoi	SAMN15355648	GCA_021907235.1
MRSN401050	Homo sapiens	2021-09-11T03:12:53Z	USA: District of Columbia	SAMN18874730	GCA_019928265.1
A144	Homo sapiens	2021-09-15T17:32:59Z	China: Wuhan	SAMN21397446	GCA_022011395.1
KP53	housefly	2021-11-27T13:50:47Z	China: Shandong Province	SAMN23139350	GCA_020990405.1
	unknown	2021-12-03T08:34:40Z	Nigeria	SAMEA9651749
KP19-3138	Homo sapiens	2022-01-16T12:59:42Z	China	SAMN24450305	GCA_021484965.1
OTH-19-VL-NY-FL-0020	unknown	2022-03-01T04:31:44Z	USA:FL	SAMN26101438	GCA_022430125.1
	unknown	2022-03-16T03:35:55Z	unknown	SAMEA9454714
T698-1	Homo sapiens	2022-03-16T12:02:25Z	China: Yunnan	SAMN20294500	GCA_022592575.1
KP59418	Homo sapiens	2022-04-09T05:02:52Z	China: Anhui	SAMN23224551	GCA_022864885.1
SW02	environmental	2022-04-14T13:39:47Z	China	SAMN18652381	GCA_022996005.1
	Homo sapiens	2022-05-30T00:35:08Z	Australia:Queensland	SAMN28743507	GCA_023598425.1
FAHZZU2591	Homo sapiens	2022-07-05T16:50:29Z	China:Henan	SAMN21479087	GCA_024138415.1
SPARK_906_C2	unknown	2019-10-21T02:28:58Z	unknown	SAMEA4781136
SPARK_911_C2	unknown	2019-10-21T02:28:58Z	unknown	SAMEA4781142
LH94	Homo sapiens	2019-10-29T13:56:25Z	Laos	SAMN10740431	GCA_009387775.1
	unknown	2019-11-23T20:36:17Z	Hanoi, Vietnam	SAMEA5378229
	unknown	2019-11-23T23:32:00Z	Hanoi, Vietnam	SAMEA5378544
k9	Homo sapiens	2020-03-17T15:45:16Z	Lebanon	SAMN13611803	GCA_009795695.2
186G1	Homo sapiens	2020-01-16T22:31:14Z	France	SAMN13818270	GCA_009887415.1
SPARK_2562_C1	unknown	2020-04-20T20:15:43Z	unknown	SAMEA5049761
SPARK_2569_C1	unknown	2020-04-20T20:15:47Z	unknown	SAMEA5049770
H6	Homo sapiens	2020-05-29T19:48:18Z	Nigeria	SAMN14898737	GCA_013187525.1
KH7	Homo sapiens	2020-07-14T14:16:46Z	China	SAMN13544838	GCA_022171025.1
KH6	Homo sapiens	2020-07-14T14:16:46Z	China	SAMN13544837	GCA_022170985.1
KH5	Homo sapiens	2020-07-14T14:16:47Z	China	SAMN13544836	GCA_022170945.1
KA14	Chickens	2020-07-14T14:16:48Z	China	SAMN13544828
KA1	Chickens	2020-07-14T14:16:48Z	China	SAMN13544815
ZZW20	environmental	2020-07-19T12:15:04Z	China:Fujian	SAMN15511588	GCA_013423825.1
163109936	Homo sapiens	2020-08-18T13:46:43Z	China: Changsha, Hunan	SAMN15719276	GCA_014235835.1
17R293	Homo sapiens	2020-08-25T03:22:22Z	China: Beijing	SAMN15340047	GCA_014284075.1
4	chicken	2020-09-11T19:02:40Z	China:Shandong	SAMN15698030	GCA_014526235.1
STNovel3	Homo sapiens	2020-10-28T22:27:27Z	Viet Nam: Hospital for Tropical Diseases - Ho Chi Minh City	SAMN15541446	GCA_022125325.1
	unknown	2020-10-29T19:25:32Z	Senegal	SAMEA5753738
	unknown	2020-10-30T14:24:17Z	Philippines	SAMEA5758643
KA2	animal	2022-08-23T12:51:06Z	China:Shandong	SAMN28054358	GCA_024734135.1
	Homo sapiens	2022-09-07T15:34:42Z	Singapore	SAMN17981932	GCA_025116805.1
CHN23026	Homo sapiens	2022-09-17T12:52:02Z	China: Taiyuan	SAMN30636576	GCA_025244645.1
	human	2022-10-10T04:40:45Z	Ireland	SAMEA110755557	GCA_947047375.1
AUSMDU00079162	Homo sapiens	2022-11-30T04:37:21Z	Australia: Victoria	SAMN31933637
X_32	Homo sapiens	2022-12-03T05:00:06Z	China: Beijing	SAMN21366025	GCA_026619515.1
TSNTC34-1	animal	2022-12-04T14:51:57Z	China: Jiangsu	SAMN31832001	GCA_026626065.1
SYCC2	animal	2022-12-04T14:53:51Z	China: Jiangsu	SAMN31836844	GCA_026626105.1
TSNTC10-1	animal	2022-12-04T14:56:43Z	China: Jiangsu	SAMN31831552	GCA_026626165.1
NSKP-7	unknown	2023-01-17T04:00:53Z	China:Shanghai	SAMN31329043	GCA_027885695.1
15-652	Homo sapiens	2023-02-21T21:04:52Z	China:Quzhou	SAMN28158754	GCA_028753275.1
